# Supplementary material for: Association Between Deforestation and the Incidence of Snakebites in South Korea
Source: Animals (Basel). 2025 Jan 13;15(2):198. doi: 10.3390/ani15020198 (PMC11758619; doi:10.3390/ani15020198)
Supplement: Supplementary file 1 [file animals-15-00198-s001.zip]

Archive with 1 entries (1 files):
- animals-3359566-supplementary.pdf
